# Supplementary material for: Cell-type specificity of ChIP-predicted transcription factor binding sites
Source: BMC Genomics. 2012 Aug 3;13:372. doi: 10.1186/1471-2164-13-372 (PMC3574057; doi:10.1186/1471-2164-13-372)
Supplement: Additional file 1: Peaks and SNPs — This tab-separated file includes all peaks and the SNPs mapping to the peak regions. The fields are peakID, cell type, TF, chromosome, peak start, peak stop, height, overlapK562, overlapHeLa-S3, overlapGM12878, overlapPromoter, SNPs. The SNP field is further delimited by a dash (−) for each SNP in the peak region. Each SNP is described by ID, genotype (0=as reference, 1=alternate allelle), genotyping quality score estimated by SAMtools [62] (Q), frequency of alternate allelle (AF), and number of reads containing position (DP). The values describing a SNP are separated by semicolons. [file 1471-2164-13-372-S1.zip]

Archive with 3 entries (2 files):
- peaks_snps.csv
- __MACOSX/
- __MACOSX/._peaks_snps.csv
